# Supplementary material for: Cloning and Characterization of the Mycovirus MpChrV2 from Macrophomina phaseolina
Source: J Fungi (Basel). 2025 Sep 12;11(9):675. doi: 10.3390/jof11090675 (PMC12470682; doi:10.3390/jof11090675)
Supplement: Supplementary file 1 [file jof-11-00675-s001.zip]

Archive with 1 entries (1 files):
- jof-3842812-supplementary.pdf
